# Supplementary material for: New Bicyclic Azalide Macrolides Obtained by Tandem Palladium Catalyzed Allylic Alkylation/Conjugated Addition Reaction
Source: Molecules. 2022 Jan 10;27(2):432. doi: 10.3390/molecules27020432 (PMC8781410; doi:10.3390/molecules27020432)
Supplement: Supplementary file 1 [file molecules-27-00432-s001.zip]

Archive with 1 entries (1 files):
- molecules-1526724-supplementary.pdf
